# Supplementary material for: Serrapeptase Eliminates Escherichia coli Biofilms by Targeting Curli Fibers, Lipopolysaccharides, and Phosphate Metabolism
Source: Microorganisms. 2025 Aug 11;13(8):1875. doi: 10.3390/microorganisms13081875 (PMC12388453; doi:10.3390/microorganisms13081875)
Supplement: Supplementary file 1 [file microorganisms-13-01875-s001.zip]

Archive with 1 entries (1 files):
- microorganisms-3741161-supplementary.pdf
